# Supplementary material for: Green Synthesized ZnO Nanoparticles as Biodiesel Blends and Their Effect on the Performance and Emission of Greenhouse Gases
Source: Molecules. 2022 Apr 29;27(9):2845. doi: 10.3390/molecules27092845 (PMC9105191; doi:10.3390/molecules27092845)
Supplement: Supplementary file 1 [file molecules-27-02845-s001.zip]

Archive with 1 entries (1 files):
- molecules-1638129-supplementary.pdf
